# Supplementary material for: The Role of Nutrition and Other Lifestyle Patterns in Mortality Risk in Older Adults with Multimorbidity
Source: Nutrients. 2025 Feb 25;17(5):796. doi: 10.3390/nu17050796 (PMC11901584; doi:10.3390/nu17050796)
Supplement: Supplementary file 1 [file nutrients-17-00796-s001.zip]

Archive with 1 entries (1 files):
- nutrients-3451474-supplementary.pdf
